# Supplementary material for: Kuwanon C Inhibits Tumor Cell Proliferation and Induces Apoptosis by Targeting Mitochondria and Endoplasmic Reticulum
Source: Int J Mol Sci. 2024 Jul 30;25(15):8293. doi: 10.3390/ijms25158293 (PMC11312418; doi:10.3390/ijms25158293)
Supplement: Supplementary file 1 [file ijms-25-08293-s001.zip]

Archive with 1 entries (1 files):
- ijms-3075145-supplementary.pdf
